# Supplementary material for: Reliability and validity study of the Spanish adaptation of the “Wijma Delivery Expectancy/Experience Questionnaire” (W-DEQ-A)
Source: PLoS One. 2021 Mar 19;16(3):e0248595. doi: 10.1371/journal.pone.0248595 (PMC7978360; doi:10.1371/journal.pone.0248595)
Supplement: S1 Data — (XLSX) [file pone.0248595.s001.xlsx]

## Sheet: Hoja1
Code	Age	Parity	Studies	Employment status	Pareja	WDEQA_1_1	WDEQA_1_2	WDEQA_1_3	WDEQA_1_4	WDEQA_1_5	WDEQA_1_6	WDEQA_1_7	WDEQA_1_8	WDEQA_1_9	WDEQA_1_10	WDEQA_1_11	WDEQA_1_12	WDEQA_1_13	WDEQA_1_14	WDEQA_1_15	WDEQA_1_16	WDEQA_1_17	WDEQA_1_18	WDEQA_1_19	WDEQA_1_20	WDEQA_1_21	WDEQA_1_22	WDEQA_1_23	WDEQA_1_24	WDEQA_1_25	WDEQA_1_26	WDEQA_1_27	WDEQA_1_28	WDEQA_1_29	WDEQA_1_30	WDEQA_1_31	WDEQA_1_32	WDEQA_1_33	WDEQA_2_1	WDEQA_2_2	WDEQA_2_3	WDEQA_2_4	WDEQA_2_5	WDEQA_2_6	WDEQA_2_7	WDEQA_2_8	WDEQA_2_9	WDEQA_2_10	WDEQA_2_11
1	25	Multiparous	University	Works	Yes	2	1	0	3	2	1	0	1	1	3	0	2	2	2	0	1	3	0	1	1	0	1	1	3	0	5	0	3	3	2	0	0	0	2	2	0	2	2	1	0	1	1	4	1
2	25	Multiparous	University	Works	Yes	3	2	0	3	2	1	1	1	3	3	0	1	1	2	0	0	3	0	1	1	0	2	3	2	2	2	1	3	3	2	1	1	1	2	1	0	4	2	2	1	0	3	3	1
3	33	Multiparous	University	Unemployed	Yes	4	2	0	2	0	4	0	4	4	4	4	4	2	3	4	2	2	0	5	3	0	0	1	4	2	2	0	0	1	4	0	0	0
4	40	Nulliparous	University	Works	Yes	3	2	1	2	3	3	2	2	3	3	1	2	2	2	0	2	4	2	2	1	1	2	3	3	1	3	0	3	2	3	2	2	3	3	2	0	2	3	2	1	1	2	3	0
5	36	Nulliparous	University	Works	Yes	3	1	1	2	3	3	1	2	3	3	3	4	4	2	1	3	4	3	2	2	1	2	2	4	2	3	1	1	0	0	3	0	1	2	3	1	2	2	3	4	3	3	4	3
6	31	Nulliparous	University	Works	Yes	1	2	0	0	0	1	0	0	0	1	0	0	0	0	0	0	0	0	0	0	1	1	1	2	0	0	0	2	1	1	0	0	0
7	33	Nulliparous	University	Works	Yes	2	1	0	2	3	2	1	1	2	2	0	2	1	2	0	0	3	1	2	0	0	2	2	3	1	2	1	3	2	0	1	0	0	2	0	0	2	3	3	0	1	2	3	0
8	34	Nulliparous	University	Works	Yes	1	0	0	1	1	2	0	1	3	5	1	4	1	0	0	2	5	0	3	1	0	1	1	4	3	1	0	1	1	1	2	0	0
9	31	Nulliparous	University	Unemployed	Yes	2	3	0	1	4	3	0	1	2	5	0	3	1	1	0	1	3	1	1	1	1	2	2	4	3	2	1	2	1	0	2	0	0	1	1	0	2	1	2	0	1	2	4	0
11	36	Multiparous	University	Works	Yes	1	1	0	3	3	2	1	3	3	3	0	1	3	4	0	1	5	0	1	1	0	1	1	4	3	1	2	0	1	0	1	0	0	1	1	0	1	1	1	1	2	1	2	0
14	35	Nulliparous	University	Works	Yes	2	1	0	2	3	1	1	3	2	4	1	1	1	1	1	2	3	0	2	1	2	3	3	2	2	3	2	3	1	1	1	0	0	2	1	1	3	3	1	1	2	2	3	1
16	33	Multiparous	University	Works	Yes	2	3	2	3	4	1	1	3	4	5	3	4	3	1	1	4	5	0	4	2	0	3	3	4	2	1	1	5	4	3	2	0	0	4	3	3	4	4	4	3	4	4	4	4
17	32	Nulliparous	University	Works	Yes	4	2	0	3	3	2	0	2	2	3	2	2	1	1	0	2	3	1	1	1	0	1	2	3	1	4	1	1	1	1	1	0	0	1	1	0	2	1	3	0	3	3	3	2
19	29	Multiparous	University	Unemployed	Yes	2	0	0	1	2	1	0	1	2	0	0	1	0	0	0	0	1	0	1	0	0	1	1	3	0	0	0	4	0	0	0	0	0	2	0	0	2	2	1	0	1	2	1	0
20	38	Nulliparous	University	Works	Yes	5	3	2	1	4	3	0	1	5	5	0	4	2	2	0	2	5	2	3	3	0	2	2	4	1	4	1	1	1	1	1	0	0	2	3	3	1	2	3	1	2	4	4	3
21	31	Nulliparous	University	Works	Yes	3	3	1	1	3	2	0	1	2	3	1	3	0	0	1	3	3	0	3	2	1	2	2	3	1	3	2	1	0	0	2	2	0
22	35	Nulliparous	University	Works	Yes	3	2	1	3	3	3	2	3	3	4	0	3	2	4	0	3	4	3	0	0	1	2	1	3	0	2	1	2	2	2	1	0	0	3	1	1	2	3	2	1	1	2	2	0
25	32	Multiparous	University	Works	Yes	3	2	1	3	4	2	2	1	3	3	1	1	3	3	2	2	3	1	1	1	1	2	2	4	2	2	1	2	1	2	3	1	1	3	2	1	3	4	2	2	1	3	3	1
27	35	Multiparous	University	Works	Yes	1	2	0	1	1	3	1	1	2	4	0	2	2	1	0	2	3	0	1	1	0	2	2	3	0	4	0	0	0	1	3	2	1	2	1	0	2	2	3	0	3	3	4	4
28	35	Multiparous	University	Works	Yes	2	2	1	3	3	4	0	1	3	3	0	4	1	1	0	1	5	1	4	0	0	4	3	2	1	2	4	2	1	2	1	0	0	2	1	1	3	3	3	0	1	3	3	1
29	29	Multiparous	University	Works	Yes	2	2	2	1	2	4	1	2	2	3	4	4	3	0	5	4	2	0	2	2	3	0	1	3	0	3	2	0	0	0	0	0	0	1	1	0	1	2	2	0	1	2	1	1
30	39	Nulliparous	University	Unemployed	No	2	0	0	3	1	2	0	2	1	3	0	1	0	0	0	3	2	0	1	0	1	1	1	3	1	2	2	2	4	2	0	0	2	3	1	1	3	2	1	0	3	1	4	0
32	33	Multiparous	University	Unemployed	Yes	1	0	0	1	1	0	0	1	1	2	0	2	4	1	5	5	1	1	1	0	2	2	1	2	1	1	0	1	2	2	0	0	0	1	1	0	1	1	0	0	1	1	2	0
33	34	Multiparous	Secondary	Works	Yes	1	1	2	1	3	4	3	1	1	1	1	4	0	0	1	0	4	0	3	3	0	1	1	3	0	5	0	1	1	1	4	2	2	2	1	3	0	0	2	1	0	0	2	0
34	39	Multiparous	University	Works	Yes	2	3	0	1	2	1	1	1	2	3	1	2	1	1	0	1	3	0	2	0	0	2	2	3	3	2	3	3	3	2	3	0	0
35	40	Nulliparous	Primary	Works	Yes	2	1	0	0	0	1	0	1	1	0	0	4	0	0	0	0	2	0	2	0	0	1	0	3	1	0	0	0	0	0	0	0	0	2	3	0	2	0	2	0	2	2	2	0
36	25	Nulliparous	University	Works	Yes	3	2	0	1	1	1	0	1	1	1	0	2	0	0	0	1	2	0	1	1	0	1	1	2	0	1	0	3	3	1	1	0	3	2	0	0	3	2	1	1	1	2	3	0
37	33	Nulliparous	University	Works	Yes	3	2	1	3	3	2	1	3	3	3	1	2	2	2	1	3	4	1	2	1	2	3	2	2	1	2	1	2	2	2	1	1	1	2	1	1	2	2	1	1	2	2	3	1
38	31	Nulliparous	University	Works	Yes	2	3	1	2	1	4	2	2	2	2	1	5	1	0	0	2	4	1	1	0	0	0	1	4	0	2	1	3	1	1	0	0	0	3	3	1	1	2	3	1	2	2	4	1
39	35	Nulliparous	University	Works	Yes	2	2	0	2	3	2	0	2	2	3	0	2	0	0	0	2	3	0	2	0	0	3	3	4	3	2	3	0	0	0	4	3	3	2	2	0	2	1	3	0	3	2	2	0
40	42	Multiparous	University	Unemployed	Yes	3	2	0	3	3	5	0	2	4	4	2	4	0	0	0	2	5	1	4	1	0	3	3	2	2	3	3	0	1	0	1	0	0	3	2	3	3	3	4	0	2	3	3	1
41	33	Multiparous	University	Works	Yes	1	1	2	1	2	1	1	2	1	1	1	2	4	1	1	1	1	0	2	1	0	1	1	3	3	1	1	2	2	1	1	0	0	1	1	1	1	1	1	0	0	1	1	0
42	46	Multiparous	Secondary	Works	Yes	2	1	0	3	3	1	4	1	4	1	0	1	1	1	0	1	3	1	0	0	0	1	1	1	1	4	2	1	1	1	0	0	0	1	1	0	1	1	1	4	2	1	2	1
46	37	Nulliparous	University	Works	Yes	2	3	3	3	3	2	3	3	3	3	2	4	1	1	1	2	3	1	3	1	0	1	1	3	3	2	3	2	2	2	3	0	0	2	3	2	2	2	3	3	3	2	2	3
47	31	Multiparous	University	Works	Yes	1	1	0	1	2	3	0	3	2	1	1	4	1	3	0	1	2	0	3	3	0	1	1	5	3	2	3	4	2	1	1	0	0	2	0	0	1	3	4	0	3	4	5	0
48	33	Multiparous	University	Works	No	4	2	4	2	2	1	0	1	2	2	3	1	3	1	4	2	4	3	1	1	2	3	3	3	0	1	2	5	1	3	2	0	0	5	1	5	3	3	1	0	4	3	1	5
49	29	Nulliparous	University	Works	Yes	2	0	0	1	2	1	0	2	2	1	1	3	0	0	0	1	2	0	3	2	0	0	0	3	1	1	0	0	0	0	0	0	0	1	0	0	2	0	1	0	1	0	1	0
51	34	Nulliparous	University	Works	Yes	1	1	2	2	2	3	4	2	2	4	0	4	0	1	0	1	5	0	3	1	0	2	2	3	3	4	1	1	1	1	3	0	0	1	1	1	2	3	2	1	1	2	4	1
52	25	Nulliparous	University	Works	Yes	1	1	0	0	0	2	1	1	0	1	1	1	0	0	0	3	3	0	1	2	1	0	2	3	0	2	0	0	0	0	0	0	0	1	1	0	1	1	1	0	1	0	1	0
53	35	Nulliparous	University	Works	Yes	2	1	0	1	1	2	2	1	1	2	1	3	1	1	0	1	1	1	1	0	1	1	1	4	3	1	2	2	2	2	3	0	3	2	3	1	2	2	2	1	2	2	3	0
54	37	Nulliparous	University	Works	Yes	1	1	0	2	2	3	0	2	2	4	0	3	1	0	0	2	3	1	2	1	0	2	1	4	1	4	0	0	0	0	1	2	2	2	1	0	3	3	3	0	2	3	3	0
55	32	Multiparous	University	Works	Yes	3	1	2	2	4	3	1	0	2	1	0	5	1	0	0	2	4	1	3	1	0	1	1	4	1	2	1	2	2	1	2	1	2	3	0	1	1	2	4	1	1	1	1	0
57	33	Nulliparous	University	Works	Yes	2	4	1	4	4	5	2	3	5	5	3	4	4	2	2	5	5	2	5	2	1	5	5	4	1	4	1	3	3	1	1	5	5	3	2	1	3	4	3	1	3	4	5	1
58	41	Nulliparous	Primary	Works	Yes	2	0	0	2	0	3	0	0	0	0	0	3	0	0	0	0	2	0	2	0	0	0	0	2	0	0	0	0	0	0	0	0	0
59	39	Nulliparous	Secondary	Works	Yes	3	2	0	2	4	3	0	3	3	4	0	3	2	1	0	2	4	2	1	1	0	2	2	3	1	4	1	2	0	2	1	4	4	3	2	0	3	3	2	0	2	3	3	0
60	39	Multiparous	Primary	Works	Yes	1	1	0	0	0	0	0	1	1	2	0	1	1	1	0	0	1	0	0	0	0	0	0	1	0	0	1	0	0	0	1	0	0	1	0	0	0	1	0	0	0	0	2	0
61	34	Nulliparous	University	Works	Yes	3	3	1	3	3	4	1	3	4	3	1	3	3	3	0	3	4	3	3	3	2	3	3	4	0	2	4	0	1	2	2	2	2	3	3	1	3	3	3	1	3	3	3	1
62	42	Multiparous	Primary	Works	Yes	2	1	0	3	3	2	0	2	3	2	0	1	0	0	0	3	2	0	2	1	0	1	1	2	2	3	2	1	1	1	2	0	0	2	3	1	2	2	3	1	2	2	3	2
63	35	Nulliparous	Primary	Works	Yes	0	0	0	0	0	1	0	1	0	1	0	1	0	0	0	0	1	0	1	0	0	0	0	4	0	1	0	0	0	0	0	0	0
64	36	Multiparous	Secondary	Works	Yes	3	2	0	3	3	2	1	2	3	4	0	2	0	0	1	0	4	0	2	2	0	3	3	3	2	3	2	2	3	2	2	1	1	2	2	2	3	3	2	2	2	3	3	2
65	38	Multiparous	University	Works	Yes	2	2	0	2	3	3	5	2	2	4	1	3	2	2	0	3	3	2	2	2	0	2	3	3	2	1	2	2	2	0	2	1	1	2	2	0	2	3	2	0	2	3	4	2
66	27	Nulliparous	University	Works	Yes	1	1	0	1	2	2	0	1	2	2	1	1	1	0	0	2	2	0	2	1	0	2	2	3	2	3	1	1	1	1	1	0	0	2	2	1	1	2	2	1	2	2	2	1
67	46	Nulliparous	University	Works	No	2	1	0	1	1	2	0	1	2	2	0	2	1	1	0	1	2	1	1	0	0	2	1	2	1	1	1	1	0	1	1	0	0	2	1	0	2	2	1	0	1	2	2	0
68	37	Nulliparous	Primary	Unemployed	Yes	2	3	0	2	1	3	0	3	1	2	1	3	2	2	0	2	4	3	2	2	0	2	2	4	3	2	0	1	1	2	0	0	0	3	3	0	2	3	3	1	2	3	2	3
71	28	Nulliparous	Secondary	Works	Yes	1	0	0	1	2	0	1	1	1	4	0	1	0	1	0	0	2	0	1	1	0	1	1	4	3	1	1	1	2	1	0	3	4	1	1	2	1	2	1	1	1	1	1	1
72	27	Nulliparous	Primary	Works	Yes	3	2	0	4	4	1	0	1	4	4	0	3	1	1	0	1	5	1	4	0	0	1	1	4	0	3	1	1	1	1	4	0	0	4	0	0	4	4	3	0	0	2	5	2
73	30	Nulliparous	University	Works	Yes	2	3	0	4	3	3	0	0	1	1	0	2	1	1	0	1	3	0	3	2	0	2	1	4	1	2	0	1	2	2	3	0	0	2	2	0	4	2	3	0	1	4	2	0
74	23	Nulliparous	University	Works	Yes	3	2	0	4	3	2	0	2	2	3	0	1	3	2	0	3	5	2	2	0	1	4	3	4	2	3	2	3	3	3	2	0	0	2	2	0	4	4	1	0	1	3	4	0
75	32	Multiparous	Secondary	Works	Yes	2	1	0	2	2	1	0	1	2	1	0	1	3	1	0	1	3	2	1	0	0	0	0	3	0	1	1	2	2	1	1	0	0	3	1	1	2	2	2	0	1	2	2	1
76	27	Multiparous	University	Works	Yes	2	1	1	1	1	2	0	1	1	1	0	1	3	1	0	3	3	2	1	1	0	1	1	3	1	0	0	4	0	0	2	0	0	2	1	1	2	2	2	1	2	2	2	1
77	25	Multiparous	Primary	Unemployed	Yes	3	1	0	1	2	1	0	1	0	1	1	4	0	0	0	1	2	0	1	1	0	0	1	3	0	0	0	0	0	0	1	0	0	1	1	0	0	0	2	0	1	1	0	0
78	25	Nulliparous	University	Works	No	2	3	3	1	3	4	3	2	4	3	2	3	0	0	1	2	3	0	4	2	0	2	3	2	3	2	1	2	2	2	2	3	3	1	3	3	2	3	4	2	2	2	2	2
82	30	Nulliparous	University	Works	No	3	2	1	2	3	3	1	2	3	3	1	2	2	2	1	2	3	2	3	0	0	2	2	4	0	2	3	2	1	1	1	0	1	2	3	2	2	2	3	0	2	2	3	2
83	30	Nulliparous	University	Works	Yes	2	2	1	1	2	2	0	1	1	2	0	3	1	1	0	2	3	1	2	0	0	1	1	4	1	3	2	4	1	1	3	0	3	3	2	1	2	2	3	0	1	2	3	1
84	32	Multiparous	University	Works	Yes	1	1	0	1	3	2	0	1	4	3	0	2	0	0	0	0	3	0	2	0	0	2	2	4	0	1	1	0	1	0	1	0	0	1	1	0	0	2	2	0	0	2	3	0
86	31	Nulliparous	University	Works	Yes	2	1	1	3	3	3	2	2	2	3	1	2	1	1	1	1	3	1	2	2	0	2	2	3	2	2	1	2	1	1	1	1	1	2	1	0	3	3	2	1	2	3	3	1
87	31	Nulliparous	University	Works	Yes	3	3	0	1	5	5	0	3	4	4	3	5	1	2	0	3	5	4	5	2	0	3	3	5	1	3	4	1	4	3	1	0	0	3	3	0	3	3	4	0	3	4	4	1
88	37	Multiparous	University	Unemployed	Yes	3	2	0	2	3	2	0	1	4	2	1	4	2	2	0	3	4	1	3	0	1	2	2	1	0	4	2	3	2	2	3	2	5	3	2	0	3	3	3	0	2	3	3	0
89	29	Nulliparous	University	Works	Yes	1	0	0	1	0	2	0	1	0	2	0	1	1	0	0	2	3	0	1	0	0	2	2	2	0	1	1	3	1	0	0	0	0
90	33	Multiparous	University	Unemployed	Yes	1	1	0	1	2	2	0	0	2	2	0	1	2	2	0	1	2	4	1	0	0	1	1	1	0	1	0	2	1	1	0	0	0	1	0	0	1	4	1	0	1	4	3	0
91	39	Multiparous	University	Unemployed	Yes	2	2	3	1	3	1	1	1	2	3	0	3	3	4	1	2	4	3	1	1	0	2	3	3	0	2	1	1	2	0	0	0	2	2	2	2	2	3	2	2	1	2	3	1
92	27	Nulliparous	University	Works	Yes	2	2	1	2	2	4	1	3	3	3	2	3	1	2	1	3	3	1	4	1	0	3	1	4	2	3	2	2	2	2	0	1	0	2	1	1	2	2	3	1	1	2	3	1
93	30	Multiparous	Secondary	Works	Yes	1	1	0	0	0	0	1	0	0	1	0	1	1	1	0	0	2	0	2	2	0	0	1	3	0	1	0	0	0	0	0	0	0	2	1	0	0	1	1	1	1	0	2	0
94	25	Nulliparous	University	Works	Yes	1	0	0	2	2	3	3	2	2	1	1	1	1	0	0	1	2	0	2	0	0	1	2	3	0	1	1	3	0	0	0	1	0	2	1	2	2	2	2	1	1	1	4	1
97	31	Nulliparous	University	Works	Yes	2	0	0	2	2	2	3	2	2	2	1	1	1	2	0	3	3	1	2	1	2	2	2	3	3	2	3	2	2	2	1	0	0	3	1	0	3	2	1	0	1	2	2	0
98	30	Nulliparous	University	Works	Yes	1	0	0	1	1	3	0	0	1	4	0	1	2	1	0	0	2	0	1	1	0	0	0	4	0	0	0	2	1	1	1	0	2	2	1	0	0	1	3	0	4	1	2	0
99	28	Nulliparous	University	Works	Yes	3	2	0	3	4	2	1	2	4	5	0	3	1	3	0	2	4	1	4	1	0	2	2	5	2	1	4	2	2	2	3	2	2	3	2	0	3	3	3	0	2	3	3	1
100	41	Nulliparous	University	Works	Yes	1	0	1	1	3	1	1	0	4	4	0	1	0	0	0	3	3	0	3	0	1	1	1	5	4	1	4	1	1	1	0	0	0	1	1	1	3	3	2	2	2	3	5	1
101	38	Nulliparous	Secondary	Works	Yes	0	0	0	0	0	0	0	0	0	3	0	0	0	0	0	0	0	0	0	0	0	0	0	1	0	0	0	0	0	0	1	1	0	0	0	0	0	0	0	0	0	0	0	0
102	34	Multiparous	University	Works	Yes	2	2	0	2	2	2	1	2	1	2	0	2	1	1	0	1	3	1	1	1	0	2	2	1	0	1	1	1	2	2	3	1	1	2	1	0	1	2	2	1	1	1	2	0
103	42	Multiparous	University	Works	Yes	2	2	0	2	1	1	0	1	1	2	0	1	1	1	0	1	2	1	1	0	0	1	1	3	0	1	1	0	0	0	1	0	1	2	2	0	2	2	1	0	2	2	4	0
104	28	Multiparous	Secondary	Unemployed	Yes	2	0	0	3	3	1	0	2	5	3	0	2	5	5	0	3	3	5	0	0	5	5	5	1	1	5	0	4	5	5	0	0	2	2	1	0	0	0	0	0	1	0	3	0
105	31	Multiparous	Secondary	Works	Yes	3	1	1	1	3	1	1	1	1	2	1	1	1	1	0	2	2	1	0	1	0	1	1	3	1	0	1	1	0	0	2	2	3	2	1	0	1	1	2	1	1	1	2	1
107	34	Nulliparous	University	Works	Yes	3	2	0	2	3	3	0	2	4	4	0	3	2	3	0	3	3	1	3	3	2	3	3	2	2	3	2	3	2	2	1	1	1	3	2	0	2	3	2	0	2	3	3	0
108	36	Nulliparous	University	Works	Yes	1	0	0	4	4	2	1	1	4	3	0	2	1	2	0	2	3	0	2	1	0	3	3	1	1	2	1	2	2	2	1	0	0	1	1	0	1	1	1	0	1	1	2	1
110	30	Nulliparous	University	Works	Yes	1	0	0	2	1	0	0	1	1	5	1	2	2	2	0	0	2	1	1	0	1	2	1	5	3	0	2	2	0	1	3	0	0	2	0	0	1	2	3	4	1	1	4	1
111	29	Nulliparous	University	Unemployed	Yes	2	2	1	1	2	3	1	2	2	3	1	4	2	0	1	1	3	1	3	1	0	3	3	4	4	3	4	3	1	2	2	0	2	2	1	1	2	3	3	1	1	3	3	2
112	26	Nulliparous	Secondary	Unemployed	Yes	3	2	3	2	3	4	2	3	3	5	1	4	1	0	1	2	5	0	2	0	0	2	2	5	1	0	1	5	2	0	2	1	1
114	36	Nulliparous	University	Works	Yes	5	2	0	3	4	4	1	3	4	4	3	4	4	2	0	2	5	3	4	2	1	4	3	4	3	2	1	4	2	2	1	0	0	3	2	1	4	3	3	1	3	3	4	3
116	43	Nulliparous	University	Works	No	3	0	2	3	3	2	1	1	2	2	1	2	3	2	1	3	3	2	2	1	2	2	2	2	2	3	2	1	1	2	3	2	2	3	3	2	3	3	3	3	3	3	3	2
117	39	Multiparous	University	Works	Yes	3	3	0	1	1	3	2	2	3	3	2	2	3	4	3	2	3	3	1	1	1	2	2	3	0	1	1	5	2	3	1	0	0
118	32	Nulliparous	University	Works	Yes	2	2	3	2	2	0	2	3	2	1	3	3	2	2	2	2	1	2	0	0	2	2	2	3	3	2	3	2	2	2	2	0	0	2	3	4	2	1	3	3	3	2	1	4
119	36	Multiparous	Secondary	Works	Yes	2	2	1	1	2	1	2	1	3	2	1	1	2	1	1	1	2	0	2	1	0	1	2	1	1	1	0	0	0	2	1	0	0	3	0	0	5	0	0	2	1	0	2	1
121	20	Nulliparous	Primary	Unemployed	Yes	3	2	0	3	4	5	1	1	3	3	1	2	0	2	0	2	5	0	4	1	0	1	2	5	2	3	2	1	2	1	1	0	0	1	0	0	2	3	4	1	2	3	5	0
123	33	Nulliparous	University	Works	Yes	2	2	0	2	2	4	0	3	4	4	1	3	0	0	0	3	4	0	3	1	0	2	2	4	1	3	2	1	1	1	1	0	1	2	2	0	2	2	4	0	4	4	5	2
124	41	Multiparous	Secondary	Works	Yes	3	0	0	2	1	2	1	0	3	2	0	2	1	1	0	1	4	0	1	0	0	2	1	5	0	0	0	1	0	0	3	0	0	2	2	1	2	3	2	2	1	2	1	2
126	27	Nulliparous	Secondary	Works	Yes	2	2	0	3	2	2	0	1	3	3	0	2	1	1	0	1	3	1	2	0	0	2	2	3	0	3	0	1	2	1	0	0	0	2	2	0	3	3	2	1	3	3	3	1
127	35	Nulliparous	University	Works	Yes	1	2	0	4	2	2	1	3	2	4	0	4	3	1	2	3	5	1	3	1	0	1	2	5	0	2	0	0	0	0	1	0	0	1	1	0	3	2	2	0	3	2	1	0
130	32	Multiparous	University	Works	Yes	4	2	2	3	5	1	1	4	4	1	1	4	0	0	1	4	4	0	4	2	0	3	3	1	2	3	2	2	0	0	0	1	0	3	2	2	4	4	1	3	4	4	4	4
131	25	Multiparous	Secondary	Works	Yes	3	2	1	3	3	3	1	3	3	3	1	4	3	3	1	3	5	1	3	1	1	3	3	3	2	2	3	1	2	0	1	0	0	3	3	0	3	2	4	1	2	2	3	2
132	34	Multiparous	University	Works	Yes	3	2	2	2	3	1	2	1	3	5	2	2	1	5	3	3	4	1	2	2	1	3	3	1	0	3	1	3	4	1	1	0	0	2	1	1	2	2	2	1	1	3	4	1
133	37	Nulliparous	University	Works	No	4	3	0	3	3	4	1	1	3	4	1	3	3	3	1	3	5	3	3	1	2	3	3	4	1	3	1	1	2	2	2	0	3	3	3	1	3	3	2	2	2	3	3	1
135	38	Multiparous	Secondary	Unemployed	Yes	1	1	0	1	1	2	0	1	1	2	0	3	2	0	0	2	5	1	2	1	0	1	1	2	0	2	1	1	1	0	3	2	3	1	1	0	2	2	3	1	1	1	2	0
136	29	Nulliparous	University	Works	Yes	2	2	1	5	3	4	2	4	4	4	3	4	3	3	1	3	5	2	3	2	1	3	3	4	3	3	3	1	1	1	1	0	1	3	1	1	3	3	3	2	2	4	5	0
137	27	Nulliparous	Primary	Works	Yes	1	4	0	3	3	5	0	3	3	2	2	4	0	1	0	2	4	0	5	0	0	2	2	5	2	3	2	0	1	0	0	0	0	2	3	0	2	2	5	0	2	3	3	1
138	39	Nulliparous	Primary	Works	Yes	1	1	0	1	1	0	0	1	1	2	0	0	2	1	0	1	1	1	1	1	0	1	1	2	3	2	2	1	1	1	3	0	1	1	2	0	2	1	0	1	2	1	2	0
139	31	Nulliparous	Secondary	Unemployed	Yes	3	2	3	1	2	2	0	2	2	2	1	2	3	4	1	2	3	2	3	2	1	1	1	3	1	2	2	2	2	2	1	0	0	3	2	3	2	2	2	1	1	2	2	1
140	27	Nulliparous	University	Works	Yes	2	2	2	2	3	4	3	2	3	3	3	3	3	3	3	3	3	3	3	1	2	4	3	3	3	3	3	3	2	3	3	4	4	2	2	2	3	3	3	2	3	3	3	3
141	44	Multiparous	University	Works	Yes	3	2	0	3	3	4	0	2	3	3	2	2	3	3	0	0	3	0	4	3	0	2	2	5	0	1	2	0	0	0	2	0	0	3	2	0	3	3	4	0	2	3	3	1
142	28	Nulliparous	University	Works	Yes	2	1	0	2	2	2	0	2	2	4	1	1	3	3	0	3	4	2	3	1	0	1	1	3	2	3	2	0	1	0	0	0	0	2	2	0	2	2	2	0	2	3	4	0
144	29	Multiparous	University	Works	Yes	2	0	0	2	4	0	4	2	2	4	2	2	1	1	0	2	3	0	0	0	0	0	0	1	1	3	2	2	4	1	0	0	0	2	0	0	2	4	0	4	2	2	4	2
146	36	Multiparous	University	Works	Yes	1	1	0	0	1	1	0	1	1	2	0	0	1	1	0	0	2	0	1	0	0	1	1	3	0	1	3	1	0	1	1	0	0	1	0	0	1	1	1	0	0	1	1	0
149	30	Nulliparous	University	Works	Yes	3	1	0	2	2	2	0	1	1	5	0	1	1	5	0	0	1	1	3	1	0	1	1	4	1	2	1	2	1	1	1	0	0	1	1	0	1	1	2	0	1	1	5	0
150	26	Nulliparous	University	Works	Yes	1	2	0	1	4	3	2	3	2	5	0	3	0	0	0	3	2	0	3	0	0	0	1	3	2	1	4	1	2	3	1	1	1	3	2	2	2	3	3	4	3	3	4	1
151	26	Nulliparous	University	Works	Yes	2	1	0	2	2	2	1	2	2	4	0	3	0	0	0	1	1	0	1	0	0	1	1	3	1	1	0	0	1	0	1	0	0	2	1	0	1	1	2	0	1	2	2	0
165	37	Multiparous	Secondary	Works	Yes	2	2	0	1	1	1	0	1	1	1	0	3	0	0	0	0	2	0	1	1	0	1	1	3	1	0	1	1	1	0	1	3	3
170	35	Nulliparous	Secondary	Unemployed	Yes	2	1	0	3	3	4	0	2	4	4	0	4	0	0	0	1	3	0	4	1	0	3	2	2	2	3	2	1	1	1	1	0	0	1	1	0	3	3	4	0	2	4	4	0
171	29	Multiparous	University	Works	Yes	1	0	0	1	1	4	0	1	2	5	1	1	0	0	0	0	1	0	1	1	0	1	1	3	0	0	0	0	0	0	0	0	0	1	0	0	1	2	2	0	0	1	1	0
172	35	Multiparous	University	Works	Yes	2	1	0	2	1	1	0	1	2	3	0	1	1	1	0	2	3	2	1	1	1	1	1	3	1	2	1	2	1	1	2	3	1	1	1	0	2	2	2	1	2	2	2	1
175	26	Multiparous	University	Works	Yes	3	2	0	2	3	4	0	2	4	5	0	2	1	1	0	3	5	1	4	0	0	1	2	3	1	1	0	1	1	1	1	0	2	2	1	0	2	3	4	1	2	3	4	0
177	30	Nulliparous	University	Works	Yes	2	3	1	1	1	1	1	1	1	1	1	3	1	1	0	1	4	1	1	1	2	1	2	2	2	3	1	0	0	1	1	0	1	1	1	0	1	1	1	1	1	1	1	1
185	29	Multiparous	University	Works	Yes	2	1	0	2	2	3	0	1	1	4	1	4	1	1	0	1	4	1	2	0	0	1	4	3	0	0	0	0	1	0	1	0	0	2	1	0	3	3	2	0	1	2	4	1
186	40	Nulliparous	University	Works	Yes	3	3	1	3	3	4	0	4	3	5	2	5	1	0	0	4	5	0	4	3	0	3	2	5	3	3	3	1	3	0	3	4	4	3	3	2	3	3	3	1	4	4	4	3
187	36	Nulliparous	University	Works	Yes	2	3	0	2	2	4	1	3	2	4	0	4	0	0	0	1	4	0	4	1	0	2	2	4	4	3	3	0	1	1	4	4	3	2	2	0	2	2	4	1	2	3	4	0
188	23	Nulliparous	University	Works	Yes	2	3	1	3	4	4	3	3	4	3	2	4	1	2	1	3	5	0	3	1	0	2	2	3	2	2	1	1	2	2	1	0	1	2	3	1	2	4	1	2	3	4	3	2
190	27	Nulliparous	University	Works	Yes	2	1	0	2	1	4	0	1	2	3	1	3	1	1	0	3	4	0	2	0	1	2	1	3	0	2	0	1	2	1	2	1	0	2	1	0	2	1	4	0	1	1	4	0
194	33	Nulliparous	University	Works	Yes	2	2	0	2	2	4	1	2	3	4	1	4	1	1	1	4	4	0	4	2	1	3	3	3	1	1	3	3	3	2	2	0	2	1	1	1	3	3	3	1	2	3	2	1
200	35	Nulliparous	Secondary	Unemployed	Yes	1	0	0	0	0	5	0	0	0	3	0	1	0	0	0	0	0	0	0	0	0	0	0	1	0	0	1	0	0	0	1	0	0	0	0	0	0	0	0	0	0	0	5	0
201	34	Nulliparous	Primary	Works	Yes	2	0	0	1	1	0	1	1	0	2	0	2	1	2	0	2	2	1	0	0	0	1	0	3	0	2	1	0	0	0	0	0	0	1	0	0	1	0	1	0	1	0	1	0
203	29	Nulliparous	University	Works	No	3	3	0	1	5	4	0	0	4	3	2	5	1	1	0	3	5	0	4	1	0	1	1	3	0	5	0	4	4	2	3	3	3	3	2	0	3	4	4	0	0	2	3	0
204	30	Multiparous	University	Works	Yes	2	3	0	1	2	3	1	4	2	3	2	3	3	2	1	3	4	1	3	2	2	3	3	3	1	4	1	3	4	3	3	0	1	3	2	1	1	2	2	1	4	2	3	2
205	34	Nulliparous	Secondary	Works	Yes	3	2	0	3	4	3	0	2	3	4	1	2	1	2	0	2	4	1	2	2	2	3	3	4	0	3	2	0	1	1	1	0	1	3	2	0	3	3	2	0	2	3	3	2
216	27	Nulliparous	University	Works	Yes	1	1	0	3	2	1	0	1	1	3	1	2	0	0	0	1	3	0	1	0	0	0	0	2	0	0	0	0	0	0	0	0	0	1	1	0	1	2	3	0	1	4	3	1
217	27	Nulliparous	University	Works	Yes	3	2	0	2	3	4	0	1	2	3	0	3	1	1	0	3	4	0	2	3	0	2	2	4	1	1	0	5	1	1	0	0	0	2	1	0	4	3	2	0	1	1	2	0
218	32	Nulliparous	University	Works	Yes	2	2	0	2	2	3	0	2	2	2	0	3	2	2	0	2	2	2	2	1	1	2	2	3	0	3	2	1	2	2	1	3	3	1	1	0	2	2	2	0	2	2	2	2
220	42	Nulliparous	University	Works	Yes	2	2	0	2	2	3	1	1	2	2	1	3	2	2	0	1	2	1	2	1	1	2	2	4	1	1	1	2	1	1	1	0	3	2	1	0	1	2	3	0	0	1	2	1
221	29	Multiparous	Secondary	Works	Yes	2	2	1	3	3	3	1	2	3	2	1	3	2	1	1	1	3	1	2	0	0	3	3	3	1	4	0	1	2	1	0	0	1	2	1	0	2	2	2	1	1	1	3	0
223	38	Multiparous	University	Works	Yes	1	1	1	1	2	2	1	2	1	1	1	3	4	1	1	1	4	2	2	1	1	2	2	3	3	2	2	1	2	2	2	0	1	2	1	0	1	1	1	1	1	1	2	0
224	38	Multiparous	University	Works	Yes	2	2	0	2	2	1	0	2	3	4	2	2	2	2	0	2	4	1	2	2	1	2	3	3	3	3	2	1	1	1	2	3	3	2	2	0	2	2	2	0	2	2	4	0
225	27	Nulliparous	Secondary	Works	Yes	3	2	2	5	4	4	2	4	4	4	4	4	1	1	2	3	4	1	4	4	1	4	4	4	4	1	4	4	1	2	1	4	4	3	2	2	4	3	4	1	3	4	4	3
226	30	Nulliparous	University	Works	Yes	1	0	0	1	1	1	0	2	1	2	0	2	1	3	0	0	3	0	4	1	0	1	1	4	0	1	3	0	0	0	0	0	0	1	1	0	3	4	2	0	1	4	2	1
227	33	Nulliparous	Secondary	Works	Yes	2	3	2	3	1	4	3	3	4	4	2	4	3	2	2	2	4	1	4	4	1	3	3	4	4	2	4	3	2	3	2	1	1	2	3	3	2	2	4	2	3	2	4	2
228	45	Nulliparous	University	Works	Yes	2	1	0	1	3	3	0	2	1	2	0	2	1	4	1	1	2	1	1	0	2	1	1	3	2	1	1	0	1	0	2	0	0	2	1	0	1	1	2	0	1	3	3	0
229	21	Nulliparous	Secondary	Works	Yes	2	2	0	3	4	3	1	3	3	4	2	2	0	3	0	4	3	0	2	1	4	3	3	5	2	3	3	3	4	4	3	0	0	3	2	0	2	2	5	2	1	3	3	3
230	39	Nulliparous	Primary	Unemployed	Yes	1	0	0	4	0	3	0	3	1	2	0	3	1	2	0	2	2	0	0	0	1	1	1	3	0	2	0	0	1	1	3	1	0	0	0	0	1	1	0	0	0	1	1	0
231	35	Nulliparous	University	Unemployed	Yes	3	2	0	2	2	2	1	2	3	4	1	1	1	1	0	2	3	1	2	3	0	1	1	2	3	2	1	0	3	2	1	0	0	4	1	0	1	1	2	0	2	3	3	2
232	34	Nulliparous	Secondary	Unemployed	Yes	3	2	0	2	2	4	0	2	3	3	0	2	0	0	0	0	5	0	2	2	0	3	2	3	3	2	3	1	1	2	2	0	1	3	2	0	2	2	4	0	2	3	3	0
233	34	Multiparous	University	Works	Yes	1	1	2	1	3	2	3	2	2	3	1	2	1	1	2	3	3	1	1	1	1	1	1	2	1	3	1	0	0	1	2	0	0	1	1	2	4	3	1	3	2	1	3	2
234	34	Nulliparous	University	Works	Yes	2	2	2	2	3	3	1	1	3	2	2	2	2	3	1	3	4	1	2	2	1	2	2	3	1	3	1	2	3	2	2	2	2	2	2	0	4	3	2	1	1	3	3	1
235	31	Nulliparous	University	Works	Yes	2	2	0	1	1	3	1	1	2	2	0	1	2	2	0	0	3	2	3	2	1	2	1	4	1	3	1	1	1	1	1	0	0	1	2	0	4	4	1	0	1	1	2	1
236	38	Multiparous	University	Works	Yes	3	3	2	3	3	2	1	1	3	3	1	2	2	3	2	2	3	3	2	1	0	3	3	2	0	3	2	3	3	3	1	0	0	3	2	2	3	3	2	2	1	3	3	1
237	29	Nulliparous	Secondary	Works	Yes	4	3	0	1	4	5	3	2	4	5	1	5	3	3	1	2	5	3	5	3	0	4	4	5	0	2	4	5	3	3	5	4	4	3	2	1	2	3	5	3	3	3	4	1
238	27	Nulliparous	University	Works	Yes	2	2	1	2	3	2	2	2	2	3	1	2	2	2	1	3	3	2	2	1	1	3	2	3	2	3	2	1	1	3	2	0	0	2	1	1	2	2	2	1	1	3	4	1
239	31	Nulliparous	University	Works	Yes	3	1	4	3	4	4	1	2	3	4	1	4	1	1	1	3	4	0	4	1	0	2	1	3	3	1	3	1	4	4	2	1	3	1	1	2	3	3	3	0	2	3	3	1
241	36	Nulliparous	University	Works	Yes	2	3	0	4	3	2	0	2	3	3	0	1	3	3	0	3	4	1	2	1	0	2	2	2	1	1	1	4	1	1	3	0	1	3	2	1	2	3	2	1	1	2	3	1
242	33	Nulliparous	University	Works	Yes	2	1	0	3	3	2	1	3	4	4	0	3	3	3	0	3	4	2	2	2	0	3	3	2	1	2	1	0	1	1	1	0	0	2	1	0	3	2	3	1	2	4	4	1
243	33	Multiparous	Secondary	Works	Yes	3	1	0	3	3	2	2	2	2	2	0	2	1	1	0	3	3	1	2	1	1	1	1	2	1	1	1	1	1	3	2	3	4	4	2	0	3	3	2	0	1	1	1	0
245	41	Multiparous	University	Unemployed	Yes	1	0	0	4	3	2	1	1	2	3	1	3	2	1	0	3	5	1	2	2	2	3	3	2	2	3	1	0	1	1	3	0	0	1	1	0	1	2	2	1	1	1	2	1
246	35	Nulliparous	University	Works	Yes	3	3	0	2	2	1	1	3	3	3	1	2	1	1	1	1	4	1	3	1	1	2	2	4	2	3	2	2	3	3	3	0	0	3	3	0	2	2	2	1	3	3	3	0
247	34	Nulliparous	University	Works	Yes	0	0	0	1	2	5	0	2	3	5	0	5	0	2	0	3	3	0	4	3	0	2	1	5	2	3	2	0	0	0	2	3	3	1	2	0	1	0	4	5	2	0	3	1
250	33	Nulliparous	University	Works	Yes	2	2	0	1	3	2	0	0	2	2	1	2	2	1	0	1	2	1	2	1	1	0	0	3	1	0	2	1	1	1	1	0	0	3	2	1	2	2	3	1	2	2	2	1
251	26	Nulliparous	University	Works	Yes	1	5	0	0	0	2	0	2	2	3	0	2	0	0	0	0	3	0	3	1	0	0	0	5	3	2	3	3	1	0	0	0	0	1	1	0	0	2	2	0	2	2	4	0
252	41	Nulliparous	Secondary	Works	Yes	3	1	0	3	2	1	0	2	2	2	0	2	1	1	0	2	3	1	1	0	0	2	2	3	1	3	1	2	2	1	1	0	0	2	1	1	3	2	2	0	2	2	2	1
253	32	Nulliparous	University	Works	Yes	3	2	0	4	3	2	1	2	3	3	0	3	2	2	0	1	4	1	2	0	0	1	2	3	2	1	2	0	1	0	2	3	4	3	2	1	3	3	3	0	2	3	2	1
254	33	Nulliparous	University	Works	Yes	3	0	0	2	2	2	0	1	2	5	0	3	3	4	0	0	3	2	0	0	0	1	1	4	0	0	0	4	0	0	0	0	1	1	0	0	1	1	1	0	1	1	5	0
257	37	Nulliparous	University	Works	No	1	1	1	3	4	2	1	2	2	2	1	2	1	2	1	2	2	2	1	1	1	2	2	4	2	2	2	1	1	1	3	1	1	3	2	2	2	2	3	2	3	2	3	2
258	33	Nulliparous	University	Unemployed	Yes	2	2	1	2	2	1	1	1	2	4	1	2	2	2	1	3	3	2	3	3	1	2	2	4	2	2	1	3	1	2	3	0	0	3	1	1	2	3	3	2	1	3	2	1
259	32	Nulliparous	University	Works	Yes	3	3	0	1	2	2	4	3	2	3	3	5	4	3	4	2	3	3	4	3	3	3	3	5	2	3	3	5	0	2	3	0	0	2	3	1	3	2	4	3	2	2	3	3
265	33	Nulliparous	University	Works	Yes	2	0	2	1	1	1	1	0	2	2	0	0	1	0	1	2	3	1	1	0	0	1	2	3	0	2	1	4	1	1	3	0	0	2	0	2	1	2	1	1	1	1	3	0
266	38	Nulliparous	University	Works	Yes	4	3	1	4	2	3	0	3	4	4	4	3	4	5	0	3	5	4	2	3	5	2	1	5	0	3	1	4	0	2	1	0	0	3	3	0	3	3	4	2	4	4	4	4
267	43	Multiparous	Secondary	Works	Yes	1	2	0	2	1	1	0	2	3	3	0	1	2	3	0	0	2	2	1	1	1	2	0	1	1	3	0	2	0	0	0	0	0	1	1	0	1	1	1	0	1	2	2	0
268	33	Multiparous	University	Works	Yes	1	0	0	1	0	1	0	0	0	5	0	0	0	0	0	0	1	0	1	0	0	0	1	1	0	2	0	1	1	0	1	0	0	1	1	0	1	1	1	0	1	1	2	0
270	40	Nulliparous	University	Works	Yes	1	1	2	3	3	3	1	2	3	3	1	3	3	5	1	3	4	2	3	2	1	3	3	2	2	3	1	2	2	2	3	3	3	3	3	1	4	4	3	1	1	2	2	1
276	38	Multiparous	University	Works	Yes	2	2	2	3	3	2	1	2	3	3	1	3	3	3	1	4	4	2	2	2	2	3	2	2	2	3	2	3	3	3	1	1	0	3	1	1	2	2	1	0	1	2	4	2
285	29	Nulliparous	University	Works	Yes	3	3	1	4	4	4	1	4	5	4	3	3	3	4	0	4	4	4	3	3	3	4	4	4	4	3	4	2	3	3	3	1	1	4	3	1	4	4	4	1	4	4	4	4
300	32	Nulliparous	University	Works	Yes	2	1	0	2	3	2	0	2	2	2	0	2	2	2	0	2	2	1	1	0	1	2	2	3	1	2	1	1	1	1	1	0	0	2	1	0	1	1	0	0	1	1	3	0
301	33	Multiparous	University	Works	Yes	2	2	0	2	2	2	0	3	1	2	0	1	1	3	0	3	5	2	3	0	0	2	2	4	0	0	2	5	1	2	4	0	0	3	2	0	2	2	2	0	1	2	3	0
302	36	Nulliparous	University	Works	Yes	3	3	0	2	2	5	2	3	3	2	1	4	0	1	1	3	5	1	4	3	0	1	3	4	4	2	3	2	0	1	0	0	0	3	3	0	3	4	4	3	2	4	3	2
303	31	Nulliparous	University	Works	Yes	0	1	0	2	3	2	1	2	2	2	0	3	1	1	0	1	4	1	3	1	0	1	2	4	4	2	1	2	3	0	2	0	0	1	2	0	2	1	3	1	3	2	3	1
310	28	Nulliparous	University	Works	Yes	3	1	1	2	3	2	1	2	4	4	1	3	1	3	0	3	4	3	3	1	0	2	2	3	1	3	2	2	3	3	2	0	0
311	35	Multiparous	Primary	Works	Yes	3	0	0	5	0	2	1	1	5	3	2	2	5	5	0	5	3	3	1	2	5	5	5	3	0	3	0	5	5	5	0	0	0	3	0	0	5	4	1	0	2	5	4	0
314	29	Nulliparous	University	Unemployed	Yes	3	3	0	2	3	3	2	3	3	2	3	2	2	0	1	2	5	0	3	2	0	2	3	2	3	3	4	5	4	3	2	2	2	2	1	3	2	2	2	1	1	2	2	1
315	24	Nulliparous	University	Works	Yes	1	0	0	0	1	3	0	1	1	1	0	4	0	0	0	0	1	0	1	0	0	0	1	2	1	0	0	1	0	0	0	0	0	1	1	0	0	1	1	0	1	0	1	0
316	23	Nulliparous	University	Unemployed	Yes	2	1	0	3	3	3	0	2	4	2	0	2	0	0	0	3	3	0	2	2	0	1	1	2	1	3	1	0	1	1	1	0	0	2	1	0	3	3	3	0	2	4	2	0
317	28	Nulliparous	University	Works	Yes	1	1	1	1	1	0	0	1	1	2	0	1	1	1	0	2	3	0	1	1	0	1	2	4	1	2	2	1	1	2	0	0	0	1	0	1	4	1	1	0	1	1	2	0
318	28	Nulliparous	University	Works	Yes	2	2	0	1	1	1	1	4	4	3	2	2	1	1	0	3	3	0	2	2	0	2	2	3	3	1	2	0	0	0	0	2	1	2	2	0	2	2	2	1	2	3	3	1
319	28	Multiparous	University	Works	Yes	1	1	0	1	1	1	0	2	2	2	0	1	1	0	0	1	2	1	0	0	0	1	1	5	0	5	1	0	0	0	0	1	1	1	0	0	1	1	1	0	0	1	2	0
320	37	Nulliparous	University	Works	Yes	2	1	0	1	1	4	1	1	1	3	1	2	1	0	0	1	2	1	2	2	1	1	1	4	3	1	1	0	0	0	1	0	0	1	1	0	1	1	3	0	1	1	2	0
321	36	Nulliparous	University	Works	Yes	2	2	1	3	3	4	1	3	4	4	1	4	2	2	2	2	4	2	4	4	2	4	4	4	3	2	3	2	2	2	2	0	0	2	1	1	3	1	1	2	3	4	4	2
322	30	Nulliparous	University	Works	Yes	2	1	1	1	2	1	1	1	2	0	1	2	3	2	1	1	3	2	2	1	0	1	2	3	4	0	1	1	1	1	1	0	1	2	1	0	2	1	1	1	2	2	2	1
323	27	Nulliparous	University	Works	Yes	3	2	0	1	2	2	0	2	2	2	0	2	0	0	0	2	1	0	2	2	0	0	0	2	2	3	1	0	0	0	0	0	0	3	2	0	1	2	2	1	2	2	2	1
325	34	Nulliparous	Secondary	Works	Yes	5	5	0	5	5	5	0	5	5	3	5	5	3	5	0	5	5	3	5	5	0	5	3	5	5	0	5	3	3	3	5	5	5	5	5	2	5	4	5	0	5	5	3	2
326	28	Nulliparous	University	Works	Yes	2	2	0	2	3	3	0	3	3	2	1	4	1	2	1	2	5	1	3	4	0	2	2	3	2	2	2	1	1	2	0	0	1	2	1	0	2	3	2	0	3	3	2	1
327	35	Multiparous	Secondary	Works	Yes	2	2	0	1	2	1	1	1	1	2	1	2	2	1	0	1	1	1	0	1	0	1	1	2	0	2	1	5	0	0	4	0	0	1	2	0	1	1	1	0	0	1	2	1
328	26	Nulliparous	University	Works	Yes	2	1	0	1	2	1	1	0	0	2	1	1	0	0	1	1	3	0	1	0	0	0	2	3	0	1	1	0	1	1	0	1	2	3	3	0	2	2	3	0	1	1	2	0
329	40	Multiparous	Primary	Works	Yes	3	2	0	2	3	1	0	1	3	3	1	2	0	0	0	3	5	0	2	0	0	2	3	5	1	3	0	0	1	3	0	0	0	2	2	0	2	3	1	0	1	3	3	1
330	39	Nulliparous	University	Unemployed	Yes	1	0	0	1	1	2	0	2	1	1	0	3	0	0	0	0	1	0	1	0	1	1	1	1	0	1	0	0	1	1	1	2	0	1	1	0	1	1	1	0	1	1	3	1
331	37	Multiparous	University	Works	Yes	2	1	1	1	2	1	1	1	1	1	1	1	3	4	0	1	2	1	1	0	0	1	1	3	2	1	1	1	1	1	1	0	0	1	1	0	1	1	1	1	1	1	1	0
333	29	Nulliparous	University	Works	Yes	3	3	1	3	3	3	2	2	3	4	2	3	3	2	2	3	4	2	3	2	0	3	3	3	3	3	2	2	3	3	2	5	5	3	3	2	3	3	3	2	3	3	3	2
336	38	Nulliparous	University	Works	Yes	3	2	1	3	2	1	3	1	2	4	2	3	2	3	1	3	3	2	4	2	1	3	3	4	2	3	2	3	3	1	2	1	1	3	2	3	2	3	3	1	2	4	3	2
337	42	Multiparous	University	Works	Yes	3	2	2	3	3	3	2	2	3	3	2	2	2	2	2	3	4	2	3	2	1	3	3	4	2	3	3	2	3	2	1	1	1	3	2	2	2	3	2	2	2	3	3	3
338	39	Nulliparous	University	Works	Yes	2	1	1	2	3	3	1	1	3	2	2	2	2	2	2	3	4	1	3	2	0	3	3	3	2	2	2	5	2	1	3	0	0	2	1	1	3	4	3	0	2	2	1	0
339	40	Nulliparous	Primary	Unemployed	Yes	2	0	0	2	2	0	0	0	2	5	0	3	1	0	0	0	2	0	1	5	1	1	0	2	0	0	0	0	2	0	2	0	0	2	0	0	2	2	0	0	0	2	5	0
352	33	Multiparous	University	Works	Yes	2	0	2	2	2	1	0	1	1	2	1	2	2	3	0	2	3	3	1	1	1	1	1	3	2	2	1	2	2	2	1	0	0
353	26	Nulliparous	Secondary	Works	Yes	3	1	0	2	2	0	1	2	2	3	0	1	2	5	0	2	2	1	1	0	1	2	2	3	2	3	1	3	3	1	2	0	0
355	28	Multiparous	University	Works	Yes	1	0	0	1	1	2	0	1	2	3	0	0	0	1	0	1	2	0	0	0	0	1	1	2	0	2	0	0	0	0	0	0	0
356	29	Multiparous	University	Unemployed	Yes	2	1	0	1	1	1	1	2	1	1	0	2	1	1	0	1	2	0	2	1	1	2	1	3	0	4	2	2	3	2	1	2	1	2	0	0	1	1	1	0	1	1	2	0
357	38	Multiparous	University	Works	Yes	2	2	1	2	2	2	0	1	3	3	1	4	3	3	0	2	4	2	2	0	1	4	3	4	1	2	3	3	3	2	1	0	0	2	3	1	2	2	2	1	2	2	2	1
359	40	Multiparous	University	Works	Yes	1	1	0	1	1	1	0	0	1	2	0	2	0	0	0	0	1	0	1	0	0	1	1	5	0	0	0	1	0	0	0	0	0	1	0	0	1	1	0	0	0	1	1	0
360	38	Nulliparous	Primary	Unemployed	Yes	3	2	0	3	5	5	0	2	4	5	0	3	2	0	0	2	3	1	3	2	2	5	2	5	0	0	1	2	2	2	2	0	1
362	36	Nulliparous	University	Works	Yes	3	1	0	3	2	3	0	2	3	4	0	2	2	3	0	2	3	1	2	1	0	2	1	4	1	1	2	2	3	3	3	0	2	2	2	0	2	2	3	0	2	3	3	0
363	34	Multiparous	Secondary	Works	Yes	2	2	0	1	1	1	0	1	1	1	0	2	1	1	0	2	3	0	1	0	0	1	1	4	1	2	3	2	2	2	3	0	0	1	1	0	1	1	2	1	2	1	3	2
364	40	Nulliparous	University	Works	Yes	3	3	1	2	3	3	2	2	4	3	1	2	4	3	2	3	4	3	2	2	0	3	3	4	3	1	2	1	1	1	2	3	2	3	2	0	3	4	2	1	2	4	3	1
366	37	Nulliparous	University	Works	Yes	2	3	2	3	3	3	3	2	2	3	1	3	1	2	2	2	3	1	2	1	1	3	2	4	1	3	1	0	0	0	3	0	0	2	3	1	2	2	2	2	3	2	3	2
367	30	Multiparous	University	Works	Yes	1	2	0	1	1	1	0	1	1	2	0	1	1	0	0	1	1	0	1	0	0	1	1	3	1	1	1	1	1	1	1	0	0	1	1	0	1	1	1	0	0	1	2	0
368	27	Nulliparous	Secondary	Works	Yes	3	2	0	2	3	2	1	1	3	3	0	3	1	1	0	2	4	0	2	0	0	2	2	2	2	3	1	2	2	3	0	2	2	2	3	0	1	2	2	0	1	2	3	0
369	34	Multiparous	University	Works	Yes	2	1	0	4	2	1	0	2	2	1	1	0	1	1	0	2	3	2	1	1	1	2	2	4	1	3	1	1	1	1	1	0	1	1	1	0	1	1	1	0	1	1	2	0
371	29	Nulliparous	University	Works	Yes	2	3	3	2	2	2	1	2	2	3	1	3	2	4	1	1	4	1	1	1	0	1	1	3	1	1	1	3	2	1	1	0	0	2	1	0	1	1	1	1	3	2	2	1
372	32	Multiparous	University	Works	Yes	1	2	3	2	2	2	1	1	2	2	0	2	3	1	1	3	3	3	2	1	2	4	3	3	1	1	1	1	1	1	1	0	0	2	1	1	1	2	1	1	1	1	2	1
373	29	Nulliparous	University	Works	Yes	3	3	0	2	3	3	0	2	3	3	0	3	2	1	0	2	4	1	3	0	0	2	2	5	3	2	3	4	1	1	3	4	4	3	3	0	4	3	2	0	2	3	3	0
374	29	Multiparous	Secondary	Works	Yes	3	2	3	3	3	3	1	3	2	4	1	3	1	2	1	3	4	1	3	1	1	3	2	4	3	2	3	3	4	5	1	0	1	2	2	2	3	3	4	3	2	2	2	2
375	38	Multiparous	Primary	Works	Yes	0	0	0	0	0	0	0	0	0	5	0	1	0	0	0	0	1	0	1	0	0	0	0	2	0	4	0	0	0	0	1	0	0	0	0	0	0	0	0	0	0	0	5	0
376	37	Nulliparous	University	Works	Yes	4	4	0	4	3	4	1	3	5	5	2	5	4	3	2	3	5	4	4	1	1	4	4	5	4	4	2	5	1	0	4	1	3	4	4	1	1	2	4	2	1	4	4	2
377	40	Nulliparous	University	Works	Yes	4	3	1	4	3	4	2	4	3	4	3	4	3	3	1	1	4	2	3	1	1	2	2	5	3	2	2	2	1	1	2	2	2	3	1	1	2	2	4	1	3	3	3	1
378	24	Nulliparous	Secondary	Works	Yes	1	0	0	1	0	0	0	0	0	2	0	1	1	0	0	0	2	0	0	0	0	0	0	3	0	0	0	2	1	0	0	0	0	0	0	0	0	0	1	0	0	0	1	0
379	31	Multiparous	University	Works	Yes	2	2	2	4	2	1	1	3	2	2	1	4	3	2	2	2	4	3	1	1	0	1	1	4	3	2	1	0	0	0	1	0	0	2	2	2	4	2	1	1	3	2	0	0
380	29	Nulliparous	University	Works	Yes	3	2	1	2	3	3	1	2	4	4	2	4	3	3	1	2	4	3	1	1	1	2	2	4	1	2	2	1	2	2	2	0	1	2	2	1	2	3	3	1	2	3	4	2
381	32	Nulliparous	University	Works	Yes	1	2	1	4	3	4	1	4	4	3	2	4	3	2	1	3	5	3	4	3	1	3	2	4	2	2	3	2	2	2	4	0	0	2	2	1	3	3	4	1	3	3	2	3
382	31	Nulliparous	University	Works	Yes	2	0	1	3	3	3	1	2	3	3	0	3	3	3	0	1	4	2	1	0	0	2	2	3	0	1	1	2	2	1	0	3	3	2	1	1	3	3	4	0	2	3	2	0
383	30	Nulliparous	University	Works	Yes	2	1	1	2	2	3	2	3	4	3	1	3	4	4	2	1	3	4	2	1	1	2	2	2	3	1	2	0	0	0	1	0	0	2	1	0	1	2	2	1	2	2	1	1
384	25	Multiparous	University	Works	Yes	1	1	0	4	2	2	1	1	3	3	1	1	0	1	0	1	3	0	3	0	0	1	1	4	1	1	1	0	1	1	3	1	0	2	1	0	2	2	1	1	1	1	2	0
385	25	Nulliparous	University	Works	Yes	2	1	0	2	2	3	0	1	3	3	0	3	0	0	0	1	3	0	3	0	0	2	2	2	1	1	1	2	5	2	0	0	0	2	1	0	3	2	2	1	1	2	3	0
386	31	Nulliparous	University	Works	Yes	5	2	0	4	4	5	0	0	3	5	0	2	1	2	0	1	5	0	3	0	0	1	1	5	0	1	1	1	1	0	0	0	0	5	2	0	4	3	4	0	2	2	5	0
387	35	Nulliparous	University	Works	Yes	0	0	0	1	1	1	0	0	1	2	0	1	0	0	0	1	2	1	1	1	1	1	1	1	1	1	2	1	1	0	0	0	0	1	0	0	0	1	1	0	0	1	2	0
388	37	Multiparous	Secondary	Works	Yes	1	1	0	1	1	1	0	1	1	1	0	1	1	1	0	1	1	0	1	1	0	1	1	4	0	4	1	0	0	0	0	0	0	1	0	0	1	1	1	0	1	1	1	1
389	33	Multiparous	University	Works	Yes	2	2	0	3	3	4	0	2	3	3	0	4	0	0	0	1	4	0	3	0	0	2	2	4	0	0	1	0	1	1	1	0	3	1	0	0	1	2	3	0	1	2	2	0
390	34	Nulliparous	University	Works	Yes	2	1	0	1	2	2	1	1	2	3	1	1	1	0	0	1	2	0	2	0	0	1	1	2	1	1	0	3	1	1	2	0	0	1	0	0	1	1	1	0	1	1	4	0
391	40	Multiparous	University	Works	Yes	2	1	0	2	1	1	0	2	2	3	0	2	0	0	0	2	3	0	1	0	0	2	2	2	3	2	1	0	0	2	1	0	0	2	2	0	1	1	1	1	3	2	2	0
394	39	Multiparous	University	Works	Yes	2	1	1	1	2	1	1	2	2	2	1	3	2	1	0	3	3	1	2	1	0	1	1	3	2	3	2	1	1	1	1	2	2	2	2	0	4	3	2	0	1	3	3	1
395	38	Nulliparous	University	Works	Yes	2	1	1	2	2	2	2	2	2	2	2	3	1	1	1	2	4	1	1	1	0	1	1	4	3	2	2	0	0	0	3	0	1	2	3	1	2	2	2	2	2	2	2	1
396	29	Nulliparous	University	Works	Yes	3	3	1	2	3	3	2	3	3	3	2	3	2	2	2	3	4	2	2	2	1	2	3	2	3	3	3	1	2	3	3	3	2	2	3	2	2	2	2	2	3	2	3	2
397	29	Nulliparous	University	Works	Yes	1	0	0	0	1	3	0	0	1	4	0	1	0	0	0	1	2	0	0	2	0	2	2	2	0	2	1	0	0	0	1	0	0	1	2	0	1	2	1	0	1	2	3	1
398	38	Nulliparous	University	Works	Yes	4	4	0	4	5	5	1	3	4	5	1	4	2	2	1	3	5	2	4	2	0	3	1	4	1	2	1	5	3	3	5	0	1	3	2	0	1	0	0	2	4	5	0	1
399	34	Nulliparous	University	Works	Yes	2	2	0	2	2	3	1	2	3	2	1	2	2	2	0	2	2	1	3	1	0	2	2	4	1	2	1	0	0	0	0	0	0	1	1	0	3	3	3	1	2	3	3	1
400	38	Nulliparous	University	Works	Yes	3	4	2	2	3	4	1	3	4	4	2	4	3	3	4	2	3	1	4	2	0	2	2	4	3	2	3	3	3	2	3	0	3	1	1	0	2	1	3	0	3	2	4	2
401	34	Nulliparous	University	Works	Yes	2	1	0	1	2	2	0	0	2	3	0	2	1	1	0	1	2	1	1	1	0	1	1	3	1	2	1	1	1	2	2	0	0	2	1	0	1	2	3	0	1	2	2	1
402	30	Nulliparous	Secondary	Works	Yes	1	2	0	2	2	4	0	3	2	2	2	4	0	0	0	2	3	0	5	2	0	1	1	2	0	0	0	0	0	0	0	0	0	2	0	0	1	1	3	0	1	1	5	0
403	32	Nulliparous	University	Works	Yes	2	0	1	2	2	4	1	3	2	4	1	4	0	0	1	2	4	0	2	2	0	1	1	5	2	3	3	0	1	0	1	1	1	1	1	1	3	3	3	4	4	3	4	1
404	33	Nulliparous	University	Unemployed	Yes	2	3	0	2	2	0	0	0	1	2	0	2	3	2	0	0	3	1	2	0	1	1	1	3	0	0	0	2	2	2	0	0	0	2	3	0	2	2	0	0	0	1	2	0
405	41	Nulliparous	University	Works	Yes	2	1	1	3	3	3	2	1	3	2	2	3	3	3	1	3	3	3	2	2	3	3	2	2	2	3	3	2	1	2	2	0	1	2	1	2	2	2	2	1	2	3	2	1
407	26	Multiparous	University	Works	Yes	4	2	0	3	1	1	0	3	1	4	0	2	0	3	0	0	2	0	1	0	1	2	2	3	1	3	0	1	0	0	0	0	0	2	0	0	3	1	0	1	3	3	3	0
409	27	Nulliparous	University	Works	Yes	3	2	0	2	3	1	2	1	2	4	1	1	1	3	0	2	2	0	3	2	0	2	2	5	5	1	5	0	1	1	0	0	0	3	2	0	3	3	2	1	2	2	3	1
410	26	Nulliparous	University	Works	Yes	3	3	0	1	2	4	1	3	0	5	0	5	0	0	0	3	4	0	2	0	0	2	2	5	0	0	1	0	3	0	2	0	0	3	2	0	1	2	3	0	0	3	5	4
411	39	Nulliparous	Secondary	Works	Yes	3	2	0	2	2	1	1	1	1	3	1	4	0	0	0	1	5	1	2	1	0	1	1	3	2	3	4	0	1	1	1	0	0	2	2	1	2	1	1	1	3	1	2	2
412	20	Nulliparous	Secondary	Works	Yes	2	2	0	2	2	4	2	4	2	2	2	3	0	0	0	1	4	0	3	0	0	1	1	4	2	0	0	0	0	0	1	5	3	2	3	1	1	2	3	3	3	1	1	0
413	34	Multiparous	University	Works	Yes	3	2	0	3	3	2	1	1	4	4	2	2	0	0	0	2	3	0	1	1	0	1	1	2	0	4	0	0	0	0	1	0	0	3	2	2	3	3	3	0	2	3	3	1
416	34	Nulliparous	University	Works	Yes	2	2	0	2	4	5	1	2	4	5	0	1	3	1	0	1	3	1	4	0	1	3	1	5	0	1	1	2	2	2	1	0	0	2	1	0	2	2	4	1	2	2	5	1
419	29	Nulliparous	University	Works	Yes	1	1	1	2	2	1	0	1	3	3	1	3	2	1	0	1	3	2	2	1	1	2	2	4	2	1	1	4	3	0	1	1	1	2	1	0	1	1	2	0	2	3	2	1
420	38	Multiparous	University	Works	Yes	2	0	2	3	3	1	2	2	3	5	1	1	1	2	1	2	3	1	0	0	0	2	2	4	0	1	1	0	1	0	0	0	0	1	0	1	2	1	0	1	1	1	2	0
421	35	Multiparous	Primary	Works	Yes	1	2	4	1	1	2	3	3	2	3	0	2	1	1	0	2	5	1	2	0	1	1	1	1	0	3	0	1	1	1	0	1	1	1	0	0	3	3	2	0	3	3	3	0
422	35	Multiparous	University	Works	Yes	3	2	0	3	3	1	1	2	4	4	2	1	3	0	0	2	3	0	1	0	2	3	3	2	0	5	0	3	1	1	2	0	0	3	2	0	3	3	2	0	2	1	3	1
423	25	Nulliparous	University	Works	Yes	1	1	0	1	1	4	0	3	1	2	0	3	0	0	0	0	3	0	3	0	0	2	2	3	1	2	2	0	1	1	1	1	1	0	0	0	1	0	1	0	1	0	2	0
444	39	Multiparous	University	Works	Yes	1	1	0	0	0	4	0	0	0	0	1	1	1	0	0	1	4	1	3	0	0	0	0	3	1	2	0	0	0	0	1	0	0	2	1	0	0	0	2	0	0	0	0	0
445	33	Multiparous	University	Works	Yes	2	1	0	5	3	3	0	0	3	5	1	4	0	0	0	3	5	0	2	1	0	1	2	2	1	2	1	2	4	4	0	0	5	2	1	0	4	2	4	1	2	2	2	1
446	33	Multiparous	University	Works	Yes	3	3	0	4	3	3	3	2	2	2	2	3	3	3	3	2	5	2	3	3	0	2	2	4	2	2	1	2	3	2	3	0	0	4	2	0	2	2	1	2	2	3	3	2
454	34	Nulliparous	University	Works	Yes	2	2	0	2	2	1	1	1	2	1	0	1	1	1	0	2	2	0	1	0	1	2	2	3	1	0	2	2	0	0	1	0	0	2	1	0	1	1	1	0	0	2	2	0
455	42	Nulliparous	University	Works	Yes	2	0	0	2	2	2	2	3	2	3	0	2	1	1	0	3	3	1	2	1	1	2	2	2	0	2	2	3	2	2	1	0	0	2	2	1	3	3	2	1	2	2	2	1
456	42	Nulliparous	University	Works	Yes	2	1	0	0	0	1	0	1	1	1	0	1	0	0	0	1	2	0	1	0	0	0	0	4	0	1	1	0	0	0	0	0	0	1	1	0	1	1	0	0	0	1	5	0
457	32	Nulliparous	University	Works	Yes	2	2	0	1	1	3	2	1	1	1	1	2	0	1	1	1	2	0	3	2	2	2	2	1	1	1	1	1	1	2	4	0	4	0	0	0	0	0	1	1	0	0	0	0
458	35	Nulliparous	University	Works	Yes	3	2	1	4	4	2	0	4	4	4	0	2	2	2	1	2	3	2	3	1	0	4	4	4	0	1	1	0	0	0	0	0	0	2	1	1	3	2	4	1	3	4	4	2
461	39	Multiparous	University	Works	Yes	2	0	2	1	2	1	2	1	3	2	0	2	2	1	0	1	4	1	1	0	0	2	1	3	1	1	1	0	1	1	3	0	1	2	1	1	2	1	2	1	1	1	3	0
470	33	Multiparous	University	Works	Yes	2	1	0	2	1	1	0	1	1	2	0	2	2	1	0	2	3	2	0	0	1	1	1	4	1	2	2	1	1	1	1	0	0	2	2	1	1	2	1	1	1	3	2	1
472	35	Nulliparous	University	Works	Yes	2	1	1	2	3	0	0	2	3	3	0	1	0	0	0	0	3	0	0	0	0	2	2	3	0	0	0	2	2	2	0	0	0	2	0	0	3	2	0	0	1	2	2	0
[truncated: 22 more columns]
